# Supplementary material for: Effectiveness of Nivolumab in Second-Line and Later in Patients with Advanced Non-Small Cell Lung Cancer in Real-Life Practice in France and Germany: Analysis of the ESME-AMLC and CRISP Cohorts
Source: Cancers (Basel). 2022 Dec 13;14(24):6148. doi: 10.3390/cancers14246148 (PMC9776880; doi:10.3390/cancers14246148)
Supplement: Supplementary file 1 [file cancers-14-06148-s001.zip]

Archive with 1 entries (1 files):
- cancers-1985706-supplementary.pdf
